# Supplementary material for: Genomic landscape of the SARS-CoV-2 pandemic in Brazil suggests an external P.1 variant origin
Source: Front Microbiol. 2022 Dec 22;13:1037455. doi: 10.3389/fmicb.2022.1037455 (PMC9814972; doi:10.3389/fmicb.2022.1037455)
Supplement: Supplementary file 5 [file Data_Sheet_5.ZIP]

Archive with 3 entries (3 files):
- Supplementary5_BRtree8kProt_160k.nwk
- Supplementary6_BRtree8kDNA_65k.nwk
- Supplementary7_tree_near_P1_world_sequences_from_ANN.nwk
